# Supplementary material for: FAIR chemical structures in the Journal of Cheminformatics
Source: J Cheminform. 2021 Jul 7;13:50. doi: 10.1186/s13321-021-00520-4 (PMC8262078; doi:10.1186/s13321-021-00520-4)
Supplement: Supplementary file 1 — Additional file 1. Example chemical structure data template file for interoperable chemical information. [file 13321_2021_520_MOESM1_ESM.csv]

Name	SMILES	InChIKey	PubChem_CID	Synonym	Synonym	CAS_RN	Comment
6PPD	CC(C)CC(C)NC1=CC=C(C=C1)NC2=CC=CC=C2	ZZMVLMVFYMGSMY-UHFFFAOYSA-N	13101	N-(1,3-dimethylbutyl)-N'-phenyl-p-phenylenediamine	Santoflex 13	793-24-8
6PPD-quinone	CC(C)CC(C)NC1=CC(=O)C(NC2=CC=CC=C2)=CC1(=O)	UBMGKRIXKUIXFQ-UHFFFAOYSA-N	154926030				Transformation product of 6PPD
